# Supplementary material for: PIP2-mediated oligomerization of the endosomal sodium/proton exchanger NHE9
Source: Nat Commun. 2025 Mar 28;16:3055. doi: 10.1038/s41467-025-58247-x (PMC11953442; doi:10.1038/s41467-025-58247-x)
Supplement: Supplementary file 4 — Source Data [file 41467_2025_58247_MOESM4_ESM.xlsx]

## Sheet: Fig 3a
		Normalized Fluoroscence units
	Temperature	NHE9WT			NHE9WT+PI(3,5)P2			NHE9WT+PI(4,5)P2
	4	106.7	101.5	98.5	106.3	99.6	100.4	116.7	101.6	98.4
	20	84.1	86.8	88.1	106.2	105.1	96.3	93.2	93.2	90.5
	30	91.8	82.9	86.8	102.3	88.7	112.4	90.8	85.3	87.6
	40	79.7	75.4	57.3	93.7	114.2	100.4	88.3	88.2	86.2
	50	46.9	38.3	49	99.2	99.4	99.8	77.1	76.4	77.8
	60	29.4	28	26.6	98.5	99.1	87.3	41.2	44.1	43.9
	70	1.6	6.9	1.3	19.9	12.9	30.3	0.2	0.3	1.6
	80	0	0	0	0	0	0	0	0	0

## Sheet: Fig 3b
		NHE9*+Lipid	Relative Fluroscence units				NHE9*+Lipid	Nomalized Relative Fluroscence units
		PI35P2	133954	209843	253084		PI35P2	67.3	105.4	127.2
		PI45P2	140125	57019	69077		PI45P2	70.4	28.6	34.7
		POPC	43499	36807	63544		POPC	21.8	18.5	31.9

## Sheet: Fig 3d
						1cm = 18 sec
NHE Project_PS120 Cells		Empty Vector	Files	Y-Axis (mm)	X-Axis (cm)	X-Axis adapted	Ratio/Minutes	X-Axis (seconds)	Δcps/Δt	Average	St Dev		Empty Vector	startingpoint (mm)	startingpoint in ratio unit	Start of pH	END of pH	ΔpH/s	AVERAGE	St Dev
800'000 cells/Well		Exp_28.06.2023	1	1e-10	4	18	6.666e-12	72	9.25833e-14	9.87556e-13	7.7645e-13		1	28	1.86648	5.75351	5.75351	2.98517e-14	3.18406e-13	2.50341e-13
3mL Sodium + Amm.Chloride			2	1.5e-09	4	18	9.999e-11	72	1.38875e-12				2	22	1.46652	5.57441	5.57441	4.47757e-13
2.5uL BCECF			3	1.6e-09	4	18	1.06656e-10	72	1.48133e-12				3	29	1.93314	5.78336	5.78336	4.77609e-13
15min Loading
(+/-) Sodium Solution
LEGEND:
1 mm = 0.06666 Ratio Minutes
1 cm = 18 seconds
		NHE1-3x-Flag	Files	Y-Axis (mm)	X-Axis (cm)	X-Axis adapted	Ratio/Minutes	X-Axis (seconds)	Δcps/Δt	Average	St Dev		NHE1-3x-Flag	startingpoint (mm)	startingpoint in ratio unit	Start of pH	END of pH	ΔpH/s	AVERAGE	St Dev
		Exp_28.06.2023	1	8	4	18	0.53328	72	0.00740667	0.00902688	0.00265925		1	27	1.79982	5.72366	5.96246	0.00238803	0.00291041	0.000857386
			2	8	4	18	0.53328	72	0.00740667				2	28	1.86648	5.75351	5.99231	0.00238803
			3	14	4	18	0.93324	72	0.0129617				3	21	1.39986	5.54456	5.96246	0.00417905
			4	9	4	18	0.59994	72	0.0083325				4	28	1.86648	5.75351	6.02216	0.00268653
		NHE9-HA	Files	Y-Axis (mm)	X-Axis (cm)	X-Axis adapted	Ratio/Minutes	X-Axis (seconds)	Δcps/Δt	Average	St Dev		NHE9-HA	startingpoint (mm)	startingpoint in ratio unit	Start of pH	END of pH	ΔpH/s	AVERAGE	St Dev
		Exp_28.06.2023	1	1e-10	4	18	6.666e-12	72	9.25833e-14	4.07367e-13	5.29266e-13		1	22	1.46652	5.57441	5.57441	2.98517e-14	1.31344e-13	1.70647e-13
			2	1.1e-09	4	18	7.3326e-11	72	1.01842e-12				2	20	1.3332	5.51471	5.51471	3.2836e-13
			3	1.2e-10	4	18	7.9992e-12	72	1.111e-13				3	21	1.39986	5.54456	5.54456	3.58202e-14
						1cm = 18 sec
NHE Project_PS120 Cells		Empty Vector	Files	Y-Axis (mm)	X-Axis (cm)	X-Axis adapted	Ratio/Minutes	X-Axis (seconds)	Δcps/Δt	Average	St Dev		Empty Vector	startingpoint (mm)	startingpoint in ratio unit	Start of pH	END of pH	ΔpH/s	AVERAGE	St Dev
800'000 cells/Well		Exp_30.08.2023	1	1e-10	4	18	6.666e-12	72	9.25833e-14	1.20358e-12	5.88469e-13		1	23	1.53318	5.60426	5.60426	2.98517e-14	3.88054e-13	1.8973e-13
3mL Sodium + Amm.Chloride			2	1.5e-09	4	18	9.999e-11	72	1.38875e-12				2	26	1.73316	5.69381	5.69381	4.47749e-13
2.5uL BCECF			3	1.6e-09	4	18	1.06656e-10	72	1.48133e-12				3	29	1.93314	5.78336	5.78336	4.77609e-13
15min Loading			4	1.7e-09	4	18	1.13322e-10	72	1.57392e-12				4	31	2.06646	5.84306	5.84306	5.07452e-13
(+/-) Sodium Solution			5	1.8e-09	4	18	1.19988e-10	72	1.6665e-12				5	25	1.6665	5.66396	5.66396	5.37304e-13
			6	1.1e-09	4	18	7.3326e-11	72	1.01842e-12				6	28	1.86648	5.75351	5.75351	3.2836e-13
LEGEND:
1 mm = 0.06666 Ratio Minutes
1 cm = 18 seconds
		NHE1-3x-Flag	Files	Y-Axis (mm)	X-Axis (cm)	X-Axis adapted	Ratio/Minutes	X-Axis (seconds)	Δcps/Δt	Average	St Dev		NHE1-3x-Flag	startingpoint (mm)	startingpoint in ratio unit	Start of pH	END of pH	ΔpH/s	AVERAGE	St Dev
		Exp_30.08.2023	1	8	4	18	0.53328	72	0.00740667	0.00910403	0.00244369		1	26	1.73316	5.69381	5.93261	0.00238803	0.00293528	0.000787883
			2	7	4	18	0.46662	72	0.00648083				2	23	1.53318	5.60426	5.81321	0.00208952
			3	9	4	18	0.59994	72	0.0083325				3	31	2.06646	5.84306	6.11171	0.00268653
			4	12	4	18	0.79992	72	0.01111				4	26	1.73316	5.69381	6.05201	0.00358204
			5	9	4	18	0.59994	72	0.0083325				5	24	1.59984	5.63411	5.90276	0.00268653
			6	14	4	18	0.93324	72	0.0129617				6	32	2.13312	5.87291	6.29082	0.00417905
		NHE9-HA	Files	Y-Axis (mm)	X-Axis (cm)	X-Axis adapted	Ratio/Minutes	X-Axis (seconds)	Δcps/Δt	Average	St Dev		NHE9-HA	startingpoint (mm)	startingpoint in ratio unit	Start of pH	END of pH	ΔpH/s	AVERAGE	St Dev
		Exp_20.07.2023	1	1e-10	4	18	6.666e-12	72	9.25833e-14	2.68492e-13	3.67732e-13		1	21	1.39986	5.54456	5.54456	2.98517e-14	8.65648e-14	1.18562e-13
			2	1.1e-09	4	18	7.3326e-11	72	1.01842e-12				2	23	1.53318	5.60426	5.60426	3.28351e-13
			3	1.2e-10	4	18	7.9992e-12	72	1.111e-13				3	23	1.53318	5.60426	5.60426	3.58202e-14
			4	1.3e-10	4	18	8.6658e-12	72	1.20358e-13				4	22	1.46652	5.57441	5.57441	3.88045e-14
			5	1.4e-10	4	18	9.3324e-12	72	1.29617e-13				5	23	1.53318	5.60426	5.60426	4.17888e-14
			6	1.5e-10	4	18	9.999e-12	72	1.38875e-13				6	20	1.3332	5.51471	5.51471	4.47731e-14
						1cm = 18 sec
NHE Project_PS120 Cells		Empty Vector	Files	Y-Axis (mm)	X-Axis (cm)	X-Axis adapted	Ratio/Minutes	X-Axis (seconds)	Δcps/Δt	Average	St Dev		Empty Vector	startingpoint (mm)	startingpoint in ratio unit	Start of pH	END of pH	ΔpH/s	AVERAGE	St Dev
800'000 cells/Well		Exp_06.09.2023	1	2.2e-09	4	18	1.46652e-10	72	2.03683e-12	2.222e-12	1.46387e-13		1	28	1.86648	5.75351	5.75351	6.5671e-13	7.16408e-13	4.71968e-14
3mL Sodium + Amm.Chloride			2	2.3e-09	4	18	1.53318e-10	72	2.12942e-12				2	26	1.73316	5.69381	5.69381	6.86553e-13
2.5uL BCECF			3	2.4e-09	4	18	1.59984e-10	72	2.222e-12				3	30	1.9998	5.81321	5.81321	7.16414e-13
15min Loading			4	2.5e-09	4	18	1.6665e-10	72	2.31458e-12				4	32	2.13312	5.87291	5.87291	7.46256e-13
(+/-) Sodium Solution			5	2.6e-09	4	18	1.73316e-10	72	2.40717e-12				5	34	2.26644	5.93261	5.93261	7.76108e-13
LEGEND:
1 mm = 0.06666 Ratio Minutes
1 cm = 18 seconds
		NHE1-3x-Flag	Files	Y-Axis (mm)	X-Axis (cm)	X-Axis adapted	Ratio/Minutes	X-Axis (seconds)	Δcps/Δt	Average	St Dev		NHE1-3x-Flag	startingpoint (mm)	startingpoint in ratio unit	Start of pH	END of pH	ΔpH/s	AVERAGE	St Dev
		Exp_06.09.2023	1	7	4	18	0.46662	72	0.00648083	0.00536983	0.00120714		1	31	2.06646	5.84306	6.05201	0.00208952	0.00173132	0.000389201
			2	6	4	18	0.39996	72	0.005555				2	26	1.73316	5.69381	5.87291	0.00179102
			3	4	4	18	0.26664	72	0.00370333				3	26	1.73316	5.69381	5.81321	0.00119401
			4	5	4	18	0.3333	72	0.00462917				4	32	2.13312	5.87291	6.02216	0.00149252
			5	7	4	18	0.46662	72	0.00648083				5	32	2.13312	5.87291	6.08186	0.00208952
		NHE9-HA	Files	Y-Axis (mm)	X-Axis (cm)	X-Axis adapted	Ratio/Minutes	X-Axis (seconds)	Δcps/Δt	Average	St Dev		NHE9-HA	startingpoint (mm)	startingpoint in ratio unit	Start of pH	END of pH	ΔpH/s	AVERAGE	St Dev
		Exp_06.09.2023	1	3.1e-09	4	18	2.06646e-10	72	2.87008e-12	1.35542e-12	1.42534e-12		1	26	1.73316	5.69381	5.69381	9.25358e-13	4.3701e-13	4.59553e-13
			2	3.2e-09	4	18	2.13312e-10	72	2.96267e-12				2	38	2.53308	6.05201	6.05201	9.55218e-13
			3	3.3e-10	4	18	2.19978e-11	72	3.05525e-13				3	38	2.53308	6.05201	6.05201	9.85079e-14
			4	3.4e-10	4	18	2.26644e-11	72	3.14783e-13				4	30	1.9998	5.81321	5.81321	1.01492e-13
			5	3.5e-10	4	18	2.3331e-11	72	3.24042e-13				5	34	2.26644	5.93261	5.93261	1.04476e-13

## Sheet: Fig 3e
	pH calibration curve
	5.5	0.96314	0.891703	0.874522	0.857251	0.850411	0.839368	0.82859	0.806235	0.78566	0.757765	0.723242	0.705878	0.698503	0.686999	0.678047	0.676622	0.676461	0.674252	0.672883	0.667674	0.656767	0.654395	0.650784
	6	0.600311	0.387696	0.577159	0.57839	0.754536	0.506783	0.607093	0.56215	0.501031	0.479677	0.982362	0.581498	0.154093	0.59632	0.49963	0.582939	0.492636	0.59892	0.544088	0.635464	0.662005	0.498311
	6.5	0.369488	0.452389	0.506726	0.421588	0.452669	0.39659	0.539606	0.490298	0.523263	0.431657	0.413739	0.514002	0.365958	0.473342	0.369923	0.387504	0.398039	0.666623	0.467808	0.48317	0.374973	0.390887
	7	0.353788	0.47989	0.579233	0.374185	0.300967	0.217057	0.356362	0.355643	0.586423	0.368564	0.382263	0.224684	0.247359	0.361454	0.347717	0.538421	0.295644	0.388634	0.529117	0.377567
	pH value
	EV	NHE9
	6.87705	7.06824
	6.52963	7.10191
	6.30208	7.04327
	6.66639	7.13093
	6.55925	6.52822
	6.77795	6.95456
	6.18467	6.9305
	6.38893	6.97766
	6.25283	6.74691
	6.64295	6.8589
	6.67668	6.96894
	6.29895	7.44699
	6.87736	7.07024
	6.46027	6.82054
	6.87227	6.77611
	6.78931	6.98897
	6.76656	6.93259
	5.70139	7.17581
	6.4726	7.50323
	6.41552	6.66394
	6.81144	7.02535
	6.80879	6.59313
	6.57485	7.25941
	6.60494	7.45629
	6.58204	7.3438
	6.88016	7.4813
	6.88831	7.52694
	6.67089	6.77939
	7.09744	6.50438
	6.9063	6.79699
	6.39587	7.05829
	6.1933	7.42168
	6.88331	7.08162
	6.10519	7.01762
	6.66736	7.02482
	6.21557	6.72815
	6.27439	6.89937
	5.64793	7.04706
	6.28317	6.90585
	6.09934	6.93368
	6.80706	6.79416
	6.79763	7.12004
	6.85489	6.6475
	6.87915	6.85756
	6.19234	6.66469
	6.75689	6.79616
	7.058	7.30634
	6.95956	7.31612
	6.26875	6.65684
	6.15278	6.85488
	6.78067	6.84606
	6.82644	6.97008
	6.54341	7.15713
	6.38584
	6.72641
	6.77822
	6.76455
	6.15705
	6.40151
	6.10984
	6.75541
	6.15202
	6.61708
	6.13854
	6.94027
	6.50427
	6.05716
	6.5865	7.26118
	6.79114	6.74212
	7.07725	7.52844
	6.7305	6.57237
	6.19265	7.07233
	6.74884	7.32219
	6.04036	7.43093
	6.49705	7.51436
	6.14445	6.63966
	6.38347	6.55756
	7.21353	6.92464
	5.81721	7.03609
	6.46864	6.66162
	5.84053	7.58429
	5.68292	7.26169
	6.21265	6.88632
	6.25251	7.1354
	6.46701	6.54823
	6.1975	7.06756
	6.16554	6.88906
	6.2431	7.07438
	6.86229	7.01002
	5.83715	7.07983
	5.98643	7.03596
	6.58126	7.12593
	5.84865	7.58223
	6.1887	6.8688
	5.84288	6.61946
	6.09542	7.14129
	6.40916	6.64706
	6.77287	6.76338
	6.75789	7.02241
	6.74573	6.51899
	6.56509	7.04603
	5.94605	7.09561
	6.299	7.11629
	6.32685	7.24832
	6.44419	7.22055
	6.49939	7.28113
	5.88686	7.10724
	6.01075	6.87885
	5.6533	7.14652
	7.17645	7.11663
	6.71119	6.88058
	6.54778	7.15688
	6.66076	6.53819
	6.7723	6.97593
	6.22469	7.0066
	6.57122	6.94835
	6.32731	6.79174
	6.71725	6.6901
	6.46583	7.31703
	6.24664	7.11008
	6.62434	6.5193
	5.93305	6.85768
	6.17068	6.90726
	6.41519	6.84392
	6.64474	7.0613
	6.56999	7.26476
	6.14614	7.40607
	6.46326	6.69567
	5.98024	7.21858
	6.63575	6.63519
	6.21968	6.68454
		7.2607
		7.27493
		6.64977
		7.56189
		6.64977
		7.56189
		6.64977
		7.56189

## Sheet: Fig 4c
		Nomalized peak currents
	Substrate Concentration (NaCl) mM	NHE9*			Cysmut
	5	0.17	0.19	0.17	0.34	0.36	0.34
	10	0.32	0.32	0.35	0.31	0.35	0.32
	20	0.45	0.5	0.46	0.47	0.50	0.49
	40	0.75	0.84	0.79	0.61	0.64	0.62
	80	0.99	0.99	0.98	0.91	1.02	0.97

## Sheet: Fig 4e
			Peak Currents
		Substrate Concentration (NaCl) mM	NHE9* + PI(3,5)P2			NHE9* + PI(4,5)P2
		5	2.91	3.19	2.97	0.42	0.70	0.58
		10	5.23	5.4	5.29	0.76	1.14	0.65
		20	7.57	8.28	8.45	1.12	1.65	1.22
		40	9.32	8.27	8.93	1.68	2.26	2.43
		80	9.06	8.14	9.21	2.31	3.72	2.94

## Sheet: Fig 4f
		Nomalized peak currents
	Substrate Concentration (NaCl) mM	NHE9*(K85Q-K105Q-K107Q)			NHE9*(K85Q-K105Q-K107Q) + PI35P2
	5	0.17	0.2	0.16	0.13	0.15	0.13
	10	0.26	0.31	0.28	0.23	0.25	0.22
	20	0.43	0.46	0.44	0.36	0.4	0.39
	40	0.63	0.63	0.65	0.62	0.64	0.63
	80	1.05	0.97	0.99	1.0	0.99	0.98
